# Supplementary material for: Associations Between Dietary Patterns and Quality of Life in a Longitudinal Cohort of Colorectal Cancer Survivors
Source: Nutrients. 2024 Nov 12;16(22):3860. doi: 10.3390/nu16223860 (PMC11597155; doi:10.3390/nu16223860)
Supplement: Supplementary file 1 [file nutrients-16-03860-s001.zip]

Archive with 2 entries (2 files):
- nutrients-3298659-Figure S1.pdf
- nutrients-3298659-Table S1.pdf
